# Supplementary material for: Chemodiversity of Essential Oils From Eugenia uniflora L. Collected in Different Phytophysiognomies of the Coastal Region of Rio de Janeiro
Source: Chem Biodivers. 2025 Jul 17;22(11):e01390. doi: 10.1002/cbdv.202501390 (PMC12629159; doi:10.1002/cbdv.202501390)
Supplement: Supplementary file 1 — Supporting File 1: cbdv70249‐sup‐0002‐TableS2.xlsx [file CBDV-22-e01390-s001.xlsx]

## Sheet: Composição OE (org)
	Table S2. Chemical analysis of essential oils from E. uniflora leaves (samples EU01 to EU42).
	Compound	LRI exp	LRI lit		EU01	EU02	EU03	EU04	EU05	EU06	EU07	EU08	EU09	EU10	EU11	EU12	EU13	EU14	EU15	EU16	EU17	EU18	EU19	EU20	EU21	EU22	EU23	EU24	EU25	EU26	EU27	EU28	EU29	EU30	EU31	EU32	EU33	EU34	EU35	EU36	EU37	EU38	EU39	EU40	EU41	EU42
	Myrcene	989.725	988	MH	0.548974	0.905819				1.80692			1.26369						0.643052	4.78343								2.55816										1.06531		0.985397	0.344169
	p-Cymene	1024.96	1020	MH																1.07995			0.754808			1.06357		2.07434							0.489526
	(Z)-β-Ocimene	1037.19	1032	MH	0.573162	2.62953				5.73008			0.988157							4.11208			0.836977			1.46538
	(E)-β-Ocimene	1047.31	1044	MH	1.54361	5.66343	0.349083			12.7265	1.11772	1.28363	1.56875			0.378357			0.555534	9.69228		0.528769	2.01858	0.748331	0.676655	2.99019		1.43688													0.461757
	Linalool	1101.84	1095	OM						1.09412	1.0941	2.92574	1.55617	0.887384														1.13956										0.515047		1.79585	0.984623	0.880468
	trans-Linalool oxide acetate	1287.17	1287	OM																									5.88527
	NI	1300.99																														3.32508
	NI	1331						0.674892				1.28416		0.901812			2.04492	2.56265													2.44823									1.89377		2.15671				3.2382
	δ-Elemene	1338.28	1335	SH	0.64301	0.463534	0.955645			0.611217	1.30553								0.62051			0.395947		0.590664
	NI	1354										0.777506					1.33113	1.54698													1.64741									1.4204		1.43504				2.2794
	NI	1377																1.01746													1.14025											1.26766				1.28336
	NI	1385.34			0.39771
	β-Elemene	1391.21	1389	SH	7.80927	8.62266	6.7259		7.82742	5.07071	7.62355	0.926351			3.04145	2.90143			5.08252	4.066	8.3727	4.64075	4.53227	4.80017	4.52996	4.71904	6.06726	7.26876	5.89942	2.26942		2.04752	2.11476	1.6129	2.48849	2.18922	2.82648	1.86724	2.18897		2.30132	0.67291	2.80837	1.87933	3.71933
	(E)-Caryophyllene	1421.04	1417	SH	4.36632	4.41294	9.32231	2.20137	13.1192	8.78678		5.27014	4.05423		0.984656	1.10919	1.33882	1.30501	0.742968	1.54688	4.38694		1.81756	2.69484	2.58861	5.07895	7.60549	7.76922		0.609953	3.59547	2.2985		0.731447	1.68345	1.57361	2.56411	1.16251	0.609813	2.27174	1.31176	0.565935		2.82891	1.78045	8.14776
	γ-Elemene	1432.38	1434	SH	3.46836	2.03455	2.30358		1.96474	1.42456	3.67958				2.41255	1.64572			1.83974	0.698964	5.27361	3.23706	2.52175	1.63507	1.80529	2.23288		1.52656	2.36245	0.481814		1.84587	0.642134	0.538038	0.617292	0.799014	0.959881	0.790506	1.32165		0.754862		0.822905	0.666967	0.907436
	Aromadendrene	1440.7	1439	SH																																								0.75557
	allo-Aromadendrene	1463.96	1458	SH				7.70201			1.01956	13.7031	8.45892	14.9497			8.71675	10.6885												0.379917	13.8145		0.496			0.360301		0.487166		9.29557		9.01035		0.550411		16.7033
	γ-Gurjunene	1477.15	1475	SH																										0.394991						0.407392
	Germacrene D	1484.74	1480	SH	3.49089	4.46772	4.53596	2.02908	1.40013	3.7181	5.53555				1.90546	1.37833			3.0718	2.00223	3.16168	1.99967	1.93621	2.38299	1.85862	1.4905		4.11168		1.20331			0.945648		1.03319	0.99649	1.9263	1.6615	1.63668	0.961976	1.40536	1.92027	1.54203	1.31398	1.8487
	β-Selinene	1492.64	1489	SH					2.37589												1.08194																						0.79555
	Viridiflorene	1493.75	1496	SH										0.857768														2.99787		1.27076			1.07292	0.409784		0.968935	1.50872	1.38123			0.816275			2.25761	1.08262
	Curzerene	1497.63	1499	OS	35.3833	36.1698	31.0512	1.56326	6.86082	26.9424	18.9729								72.6533	49.1178		61.832	74.4466	80.8156	77.6948	59.1032	34.3206	27.4315	59.0442																25.4326
	Bicyclogermacrene	1498.7	1500	SH	3.3376	4.37733	8.68187			8.42633	16.2606	1.82265			1.7155	1.93128					2.1587								4.41434	3.00108		1.97466	1.89483	0.690212	0.89234	1.89146	4.12408	6.40418	2.29562		2.06635		1.58478	5.24057
	α-Muurolene	1502.46	1500	SH				2.71706									1.07393	0.949709													2.39319									3.22845		1.8065				1.31396
	Germacrene A	1512.26	1508	SH	0.333496				7.56948		0.780486																							0.758045							0.274606
	γ-Cadinene	1517.14	1513	SH				1.62688					1.18555	1.32843				1.17674													2.18961									1.91646		0.565284
	δ-Cadinene	1521.72	1522	SH				6.33894				2.72422	2.21702	1.67874			3.98311	4.34453													10.6531									8.25776		3.8309				3.89574
	NI	1529						0.873347				2.21748	2.12254	2.65901			1.20294	1.16001													1.10646									1.23022		1.09424				1.96898
	Germacrene B	1565.14	1559	SH	9.65363	7.54986	8.90648		4.92536	6.12498	10.6437				6.14121	3.60713			4.99345	3.75303	11.2136	6.63485	5.13805	3.48887	4.21097	6.03267	8.02717	19.5136	7.93497	4.48625		4.65423	5.64848	4.05594	5.33733	6.60347	8.30839	6.14717	13.6077		5.85192		5.9394	4.39965	6.85271
	NI	1575						1.392					1.1928	0.673345		0.35583																								2.88503		3.71003
	Spathulenol	1582.57	1577	OS	1.6505	2.05206	1.74127	11.694	17.8863			30.6255	32.3664	40.5145		0.351218	22.9305	30.9815		1.29348	1.08968		0.814233		0.933677	6.26669	6.33157	1.92541	4.92158	1.0518	20.587	1.69347	3.21313	3.65394	0.394895	2.99389	0.795345	1.05776	0.449954	15.1432	0.479023	14.2789	0.517055	0.704318	3.26861	29.6901
	Caryophyllene oxide	1588.99	1582	OS			0.832698	1.04769	3.67609			11.3543	8.7392	6.39445			6.68994	8.74793							0.528127	1.7978					6.0241													1.55213		5.11643
	Globulol	1592.66	1590	OS			0.811654			1.31307	2.65846					0.223843						0.78997	0.513673		0.635045	1.50231
	Viridiflorol	1601.73	1592	OS			0.665064			1.24076	2.98832					0.413978							0.658923			1.21711		1.5752	3.78797	0.739782		1.07539	0.381931	0.448488			0.8681	1.1685	0.361014	0.871764	0.401989			0.610464	0.789281
	trans-β-Elemenone (impure)	1603.45	1602	OS											0.773815				2.04192	1.97866		4.87314
	Ledol	1604.65	1602	OS																								1.56416		0.667798			0.340613				0.845503	0.987213	0.351299				0.34146	1.34142	0.769769
	Muurola-4,10(14)-dien-1-β-ol	1632.21	1630	OS				4.17619			1.21329	4.22951	4.99788	2.28837												1.48673														6.83497		10.0596				4.93314
	Selina-1,3,7(11)-trien-8-one	1634.92	1632	OS											58.8329	57.6106	14.7124	6.55433		1.31394	43.883		0.697774		0.676831		11.5587			46.6242	4.0417	45.1539	35.1261	43.586	51.7067	36.3889	43.5373	36.9398	44.8503	7.09858	40.7887	13.4794	37.9628	30.2291	38.2055
	allo-Aromadendrene epoxide	1636.65	1639	OS	1.81504	1.8354	1.03933		3.67341				2.46065																		1.03892		0.521747	0.485724		0.584797				1.52008		1.88608				1.13968
	α-Acorenol	1640.76	1632	OS				1.8912	2.4813	0.857237		2.43421		1.27271				1.49997								1.14403
	epi-α-Cadinol	1647.95	1638	OS				1.53612																							4.3754									3.97027		1.74538				2.22642
	epi-α-Muurolol	1650.7	1640	OS				2.78269					3.07147	0.669867			4.58343	3.69207													4.35181									5.63935		1.33369				2.52691
	α-Muurolol (=Torreyol)	1661.7	1644	OS																											0.81436									0.956111
	Furanodiene	1663.02	1666	OS	0.959852														0.727922	0.959341		0.866608	0.881426	0.715876	0.964433
	α-Cadinol	1664.05	1652	OS		0.899026		5.99123		0.795397	0.778085	1.78703	3.08378	1.63021			5.13831	4.5381													9.22407									13.9549		5.52167				1.26079
	Selin-11-en-4-a-ol	1668.82	1658	OS						2.04221	1.65416					0.424323					1.0243
	Atractylone	1669.52	1657	OS	2.63104	2.47328	0.744255												1.64061	3.03026		2.40628	2.43112	2.1276	2.89703	2.40898	3.56129																		1.74861
	Intermedeol	1672.21	1665	OS										0.685552																0.410037			0.39819	0.508066	0.547147	0.389168		0.322573			0.487262		0.436367
	NI	1679.09										3.34429	2.18226	1.17431
	Germacra-4(15),5,10(14)-trien-1-α-ol	1689.2		OS																										0.568514			0.645828	0.643768	0.466135	0.685685		0.510413	0.432207		0.576379		0.803708	0.650738
	Eudesma-4(15),7-dien-1-β-ol	1691.78		OS									1.42553				1.81234	1.17929																												4.33797
	Germacrone	1707.93	1693	OS	0.832377						2.13723				1.71352			1.07033	5.38663	9.92155	0.912386	11.7949						4.79739	5.74981				0.329604	1.47933	0.50702	0.33836			0.811218		0.342918				0.781868
	NI	1717.45																			0.664991
	Amorpha-4,9-dien-2-ol	1726.37	1700	OS				38.259					3.25966	3.71791																	1.88532		0.309144	0.424458		0.358649					0.250995	3.50152				0.878607
	Isobicyclogermacrenal	1746.1	1733	OS	1.50915				2.20307
	Selina-1,3,7(11)-trien-8-one epoxide	1751.32	1746	OS											22.4789	26.644	15.9443	10.3779			14.5703						22.5279			34.8176	3.76556	34.9972	45.1018	39.4114	33.236	41.963	31.7358	37.189	30.6978	4.24031	39.611	13.3589	45.8499	44.3289	12.8125	1.37474
	Cyclocolorenone	1757.25	1759	OS	0.789803																0.769872
	NI	1783						3.86145				9.01603	8.15586	9.76246			4.31828	4.03983													4.01903									3.62788		3.75097				5.72555
	NI	1787.37												1.06675
	NI	1801.19												0.892163			0.949604
	NI	1843.29											1.12243
	NI	1853			0.937244			1.64155				4.27413	2.69901
	NI	1856.91																															0.404238			0.507624		0.342825	0.385815		0.488674
	Khusinol acetate	1877.38	1823	OS	0.549432	1.35869	1.31462		1.97884	0.717292											1.43632
	NI	1883.09																										2.44359
	NI	1885.33																		0.650099
	NI	1898			11.0786	7.98917	13.4757		11.834	6.94297	14.3156			3.41454			1.4421	1.18511
	NI	1904.64											1.82804	2.57997			1.0427	1.3821
	NI	1907.7																										5.39677			0.884551															1.95896
	NI	1991.58			5.6976	6.0952	6.54336		10.224	3.6283	6.22147					1.0248	0.744472
	NI	2002.88																										4.46935		1.02286		0.934149	0.412893	0.562398	0.600556								0.595745	0.689879
	NI	2092.45																																								2.16759
	Monoterpene hydrocarbons				2.66575	9.19879	0.349083	0	0	20.2635	1.11772	1.28363	3.82059	0	0	0.378357	0	0	1.19859	19.6678	0	0.528769	3.61037	0.748331	0.676655	5.51913	0	6.06938	0	0	0	0	0	0	0.489526	0	0	1.06531	0	0.985397	0.805926	0	0	0	0	0
	Oxygenated monoterpenes				0	0	0	0	0	1.09412	1.0941	2.92574	1.55617	0.887384	0	0	0	0	0	0	0	0	0	0	0	0	0	1.13956	5.88527	0	0	0	0	0	0	0	0	0.515047	0	1.79585	0.984623	0.880468	0	0	0	0
	Total monoterpenes				2.66575	9.19879	0.349083	0	0	21.3576	2.21182	4.20936	5.37677	0.887384	0	0.378357	0	0	1.19859	19.6678	0	0.528769	3.61037	0.748331	0.676655	5.51913	0	7.20894	5.88527	0	0	0	0	0	0.489526	0	0	1.58035	0	2.78125	1.79055	0.880468	0	0	0	0
	Sesquiterpene hydrocarbons				33.1026	31.9286	41.4318	22.6154	39.1822	34.1627	46.8486	24.4464	15.9157	18.8146	16.2008	12.5731	15.1126	18.4644	16.351	12.0671	35.6492	16.9083	15.9458	15.5926	14.9934	19.554	21.6999	43.1877	20.6112	14.0975	32.6458	12.8208	12.8148	8.79637	12.0521	15.7899	22.218	19.9015	21.6604	25.932	14.7825	18.3722	13.493	19.893	16.1912	30.0607
	Oxygenated sesquiterpenes				45.5711	43.4296	36.8855	68.9414	36.781	33.1911	30.4025	50.4306	59.4046	57.1736	83.7992	85.6679	71.8113	68.6414	82.4504	67.615	62.2495	82.563	80.4438	83.6591	84.3299	74.9268	78.3001	37.2937	73.5035	84.8796	56.1082	82.92	86.3681	90.6412	86.8578	83.7025	77.782	78.1753	77.9538	60.2295	82.9383	65.1651	85.9112	79.4171	83.8088	53.4848
	Total sesquiterpenes				78.6736	75.3582	78.3173	91.5568	75.9632	67.3538	77.2511	74.877	75.3203	75.9882	100	98.241	86.9239	87.1059	98.8014	79.6821	97.8987	99.4712	96.3896	99.2517	99.3233	94.4809	100	80.4813	94.1147	98.9771	88.7541	95.7408	99.1829	99.4376	98.9099	99.4924	100	98.0768	99.6142	86.1615	97.7208	83.5373	99.4043	99.3101	100	83.5455
	Total identified				81.8888	85.9156	79.981	91.5568	77.942	89.4287	79.4629	79.0864	80.6971	76.8756	100	98.6194	86.9239	87.1059	100	99.3499	99.335	100	100	100	100	100	100	87.6903	100	98.9771	88.7541	95.7408	99.1829	99.4376	99.3994	99.4924	100	99.6572	99.6142	88.9427	99.5113	84.4178	99.4043	99.3101	100	83.5455
	Total				100	100	100	100	100	100	100	100	100	100	100	100	100	100	100	100	100	100	100	100	100	100	100	100	100	100	100	100	100	100	100	100	100	100	100	100	100	100	100	100	100	100
	Compounds listed in order of elution and identified based on linear retention indices (RIlit) and mass spectra reported in the literature and the NIST database (2008). LRIexp, arithmetic retention indices calculated relative to a homologous series of n-alkanes (C₈–C₄₀) on a fused silica capillary column (5% phenyl, 95% dimethylpolysiloxane). Percentage (%), relative to the total GC-FID peak area.…
